# Supplementary material for: A Deep Dive into the Botanical and Medicinal Heritage of Taxus
Source: Plants (Basel). 2025 May 11;14(10):1439. doi: 10.3390/plants14101439 (PMC12115136; doi:10.3390/plants14101439)
Supplement: Supplementary file 1 [file plants-14-01439-s001.zip]

Archive with 1 entries (1 files):
- plants-3592977-supplementary.pdf
